# Supplementary material for: Water Is an Active Element: A Randomized Double-Blind Controlled Clinical Trial Comparing Cutaneous Lipidomics in Consumers Drinking Two Different Bicarbonate-Calcic Waters (Medium-Mineral vs. Oligo-Mineral)
Source: Biomedicines. 2023 Mar 27;11(4):1036. doi: 10.3390/biomedicines11041036 (PMC10135906; doi:10.3390/biomedicines11041036)
Supplement: Supplementary file 1 [file biomedicines-11-01036-s001.zip]

Archive with 1 entries (1 files):
- biomedicines-2098431-supplementary.pdf
